# Supplementary material for: Intervention in prediction measure: a new approach to assessing variable importance for random forests
Source: BMC Bioinformatics. 2017 May 2;18:230. doi: 10.1186/s12859-017-1650-8 (PMC5414143; doi:10.1186/s12859-017-1650-8)
Supplement: Supplementary file 2 — R source code. This is a compressed (.zip) file with data and R codes for reproducing the results. There is a file called Readme.txt that explains the contents of six files. Two files contain the two real data sets. The R code for computing IPM for RF-CART and CIT-RF is available in one file. The R code for each of the simulations is available in another file, while the other two files contain the R codes for each application to real data. (ZIP 43 kb) [file 12859_2017_1650_MOESM2_ESM.zip]

Archive with 7 entries (7 files):
- 1471-2105-5-132-S1.txt
- application1.R
- application2.R
- ipmfunctions.R
- nutrigenomic.rda
- Readme.txt
- simulations.R
