# Supplementary material for: Intervention in prediction measure: a new approach to assessing variable importance for random forests
Source: BMC Bioinformatics. 2017 May 2;18:230. doi: 10.1186/s12859-017-1650-8 (PMC5414143; doi:10.1186/s12859-017-1650-8)
Supplement: Supplementary file 2 — R source code. This is a compressed (.zip) file with data and R codes for reproducing the results. There is a file called Readme.txt that explains the contents of six files. Two files contain the two real data sets. The R code for computing IPM for RF-CART and CIT-RF is available in one file. The R code for each of the simulations is available in another file, while the other two files contain the R codes for each application to real data. (ZIP 43 kb) [file 12859_2017_1650_MOESM2_ESM.zip › application1.R]

## Copyright 2016, 2017 Irene Epifanio

## This program is free software: you can redistribute it and/or modify
## it under the terms of the GNU General Public License as published by
## the Free Software Foundation, either version 3 of the License, or
## (at your option) any later version.

## This program is distributed in the hope that it will be useful,
## but WITHOUT ANY WARRANTY; without even the implied warranty of
## MERCHANTABILITY or FITNESS FOR A PARTICULAR PURPOSE.  See the
## GNU General Public License for more details.

## You should have received a copy of the GNU General Public License
## along with this program.  If not, see <http://www.gnu.org/licenses/>.

#################################################

#Read functions and required libraries
source('ipmfunctions.R')
#################################################


require("randomForest")

require("party")

##################################################################
# Prepare the data set:                                          #
##################################################################

# Download the data:

arabidopsis_url <- "http://www.biomedcentral.com/content/supplementary/1471-2105-5-132-S1.txt"

#arabidopsis_url <- "1471-2105-5-132-S1.txt"


arabidopsis <- read.table(arabidopsis_url, header = TRUE,
                          sep = " ", na.string = "X")

# Remove cases with missing values and variables without variation:

arabidopsis <- subset(arabidopsis, complete.cases(arabidopsis))

arabidopsis <- arabidopsis[, !(names(arabidopsis) %in% c("X0", "loc"))]

#########################################
# Importance, different seeds, stability
#########################################

m=100
puaM=matrix(0,ncol=43,nrow=m)
v1M=matrix(0,ncol=43,nrow=m)
r8=matrix(0,ncol=43,nrow=m)
ndi=c()
ntree=50
da=arabidopsis[,2:44]

for(h in 1:m){
set.seed(h)
cat(h)

marbol43 <- cforest(edit ~ ., data = arabidopsis,
control = cforest_unbiased(mtry = 43, ntree = 50))


pupf=ipmparty(marbol43,da,ntree) #IPM case-wise computing with OBB with party

#global IPM
pua=apply(pupf,2,mean) 

puaM[h,]=pua

# standard importance
v1=varimp(marbol43)
v1M[h,]=v1


#conditional, gives error, even changing threshold

di=varSelRF(da,arabidopsis$edit)

r8[h,1:length( di$selected.vars)]=di$selected.vars
ndi=rbind(ndi, di$best.model.nvars)


}


#save(r8,ndi,puaM,v1M,file='a1.Rda')


#mtry=3 as Strbolb. 2007

m=100

v1M3=matrix(0,ncol=43,nrow=m)
v1M3c=matrix(0,ncol=43,nrow=m)
ntree=50
da=arabidopsis[,2:44]

for(h in 1:m){
set.seed(h)
cat(h)

marbol43 <- cforest(edit ~ ., data = arabidopsis,
control = cforest_unbiased(mtry = 3, ntree = 50))

# standard importance
v1=varimp(marbol43)
v1M3[h,]=v1


#conditional, gives error, even changing threshold
#v1c=varimp(marbol43, conditional = TRUE,threshold=.1)
#v1M3c[h,]=v1c


}


#save(v1M3,v1M3c,file='a1mtry3.Rda')

########################
#Figure 5

p33=apply(v1M3,2,mean)
 
pua=apply(puaM,2,mean)

 p43=apply(v1M,2,mean)

no1=c(-20:-1,1:20,'cp','fe','dfe')

par(mar=c(3.1,4.1,0.1,0.1))
par(mfrow=c(3,1))
no1=c(-20:-1,1:20,'cp','fe','dfe')
#barplot(p33,ylab='PVIM (mtry = 3)',cex.axis=1.5,cex.names=1.5,cex.lab=1.5)
#barplot(p43,ylab= 'PVIM (mtry = 43)',cex.axis=1.5,cex.names=1.5,cex.lab=1.5)
#barplot(pua,names.arg=no1,las=2,ylab='IPM',cex.axis=1.5,cex.names=1.5,cex.lab=1.5)
barplot(p33,ylab='PVIM (mtry = 3)',cex.axis=1.5,cex.names=1.5,cex.lab=1.5)
barplot(p43,ylab= 'PVIM (mtry = 43)',cex.axis=1.5,cex.names=1.5,cex.lab=1.5)
barplot(pua,names.arg=no1,las=2,ylab='IPM',cex.axis=1.5,cex.names=1.5,cex.lab=1.5,las=3)


##############################


##############################

#2:1 Misclassification rates


nsel=10

m=100
er=c()
es=c()
ess=c()
ess43=c()
ei=c()
ed=c()
selM=matrix(0,ncol=nsel,nrow=m)
ntree=50

for (h in 1:m){

set.seed(h)
cat(h)
stest=sample(876,292)
stra=setdiff(1:876,stest)
tr=arabidopsis[stra,]
test=arabidopsis[stest,]

my_randomForest <- randomForest(edit ~ ., data = tr,
                                importance = TRUE, ntree = 50,
                                mtry = 3, replace = FALSE)
kk1=predict(my_randomForest,test)

#misclassifcation
 er=c(er,1-sum(kk1== arabidopsis$edit[stest])/292)


marbolS <- cforest(edit ~ ., data = tr,
control = cforest_unbiased(mtry = 3, ntree = 50))


kk2=predict(marbolS,test,OOB=F)
#misclassifcation
 es=c(es,1-sum(kk2== arabidopsis$edit[stest])/292)


# standard importance
v1=varimp(marbolS)

sel=44-rank(v1)<=nsel

#selMs[h,]=which(sel)+1

marbolS <- cforest(edit ~ ., data = arabidopsis[stra,c(1,which(sel)+1)],
control = cforest_unbiased(mtry = 3, ntree = 50))


kk2=predict(marbolS,arabidopsis[stest,c(1,which(sel)+1)],OOB=F)
#misclassifcation
 ess=c(ess,1-sum(kk2== arabidopsis$edit[stest])/292)


marbol43 <- cforest(edit ~ ., data = tr,
control = cforest_unbiased(mtry = 43, ntree = 50))

dai=arabidopsis[stra,2:44]


pupf=ipmparty(marbol43,dai,ntree) #IPM case-wise computing with OBB with party

#global IPM
pua=apply(pupf,2,mean) 

sel=44-rank(pua)<=nsel

selM[h,]=which(sel)+1

marbolS1 <- cforest(edit ~ ., data = arabidopsis[stra,c(1,which(sel)+1)],
control = cforest_unbiased(mtry = 3, ntree = 50))


kk2=predict(marbolS1,arabidopsis[stest,c(1,which(sel)+1)],OOB=F)
#misclassifcation
 ei=c(ei,1-sum(kk2== arabidopsis$edit[stest])/292)


# standard importance
v1=varimp(marbol43)

sel=44-rank(v1)<=nsel

#selMs[h,]=which(sel)+1

marbolS <- cforest(edit ~ ., data = arabidopsis[stra,c(1,which(sel)+1)],
control = cforest_unbiased(mtry = 3, ntree = 50))


kk2=predict(marbolS,arabidopsis[stest,c(1,which(sel)+1)],OOB=F)
#misclassifcation
 ess43=c(ess43,1-sum(kk2== arabidopsis$edit[stest])/292)


di=varSelRF(dai,arabidopsis$edit[stra])
sed=match(di$selected.vars,colnames(arabidopsis)) 

my_randomForestd <- randomForest(edit ~ ., data = arabidopsis[stra,c(1,sed)],
                                importance = TRUE, ntree = 50,
                                mtry = 3, replace = FALSE)
kk1d=predict(my_randomForestd,test)

#misclassifcation
 ed=c(ed,1-sum(kk1d== arabidopsis$edit[stest])/292)


}


summary(er)
summary(es)
summary(ei)
summary(ed)
summary(ess)
summary(ess43)


sd(er)
sd(es)
sd(ei)
sd(ed)
sd(ess)
sd(ess43)


#save(er,es,ei,ed,ess,ess43,selM,file='ap1eB43.Rda')

#####################################
#Table 5:

 summary(er)
  
 summary(es)
 summary(ei)
 
 summary(ed)
 
 summary(ess)
 
 summary(ess43)
 
 
 sd(er)
 sd(es)
 sd(ei)
 sd(ed)
 sd(ess)
 sd(ess43)

#####################################

#########################
#Text:

 t.test(ed,ei,paired=T)

 t.test(er,ei,paired=T)

 t.test(es,ei,paired=T)

  
