# Supplementary material for: Intervention in prediction measure: a new approach to assessing variable importance for random forests
Source: BMC Bioinformatics. 2017 May 2;18:230. doi: 10.1186/s12859-017-1650-8 (PMC5414143; doi:10.1186/s12859-017-1650-8)
Supplement: Supplementary file 2 — R source code. This is a compressed (.zip) file with data and R codes for reproducing the results. There is a file called Readme.txt that explains the contents of six files. Two files contain the two real data sets. The R code for computing IPM for RF-CART and CIT-RF is available in one file. The R code for each of the simulations is available in another file, while the other two files contain the R codes for each application to real data. (ZIP 43 kb) [file 12859_2017_1650_MOESM2_ESM.zip › application2.R]

## Copyright 2016, 2017 Irene Epifanio

## This program is free software: you can redistribute it and/or modify
## it under the terms of the GNU General Public License as published by
## the Free Software Foundation, either version 3 of the License, or
## (at your option) any later version.

## This program is distributed in the hope that it will be useful,
## but WITHOUT ANY WARRANTY; without even the implied warranty of
## MERCHANTABILITY or FITNESS FOR A PARTICULAR PURPOSE.  See the
## GNU General Public License for more details.

## You should have received a copy of the GNU General Public License
## along with this program.  If not, see <http://www.gnu.org/licenses/>.

#################################################

#Read functions and required libraries
source('ipmfunctions.R')
#################################################


###############################################

#from library ramdomForestSRC, nutrigenomic

library(randomForestSRC)

## load the data
data(nutrigenomic, package = "randomForestSRC")

## nice wrapper for making multivariate formula
mvrfsrc.f <- function(ynames, dat) {
  as.formula(paste("Multivar(", paste(ynames, collapse = ","),paste(") ~ ."), sep = ""))
}

##########################################

#Text: mtry=122

####
## ------------------------------------------------------------
## variable selection for multivariate mixed forests
## ------------------------------------------------------------
set.seed(1234)


## multivariate mixed forest call
mv.obj1 <- rfsrc(mvrfsrc.f(colnames(nutrigenomic$lipids)),
            data.frame(do.call(cbind, nutrigenomic)),
            importance=TRUE, nsplit = 10,mtry=122)


vsmd1=var.select(mv.obj1, method = "md",mtry=122)
 vsmd1$varselect #saca depth y vimp de cada variable
 vsmd1$topvars #las seleccionadas

library(party)
datos=data.frame(nutrigenomic$lipids,nutrigenomic$genes,nutrigenomic$diet,nutrigenomic$genotype)

colnames(datos)[142]="diet"
colnames(datos)[143]="genotype"


ynam <- colnames(nutrigenomic$lipids)
 
fmla <- as.formula(paste(paste(ynam, collapse= "+"),"~. "))

set.seed(1234)

 marbol122 <- cforest(fmla, data = datos,control = cforest_unbiased(mtry = 122, ntree = 1000))


colnames(datos)[142]="diet"
colnames(datos)[143]="genotype"


da=datos[,22:143]
rB=c()


ntree=1000
pupf=ipmparty(marbol122,da,ntree) #IPM case-wise computing with OBB with party

#global IPM
pua=apply(pupf,2,mean) 

rB=rbind(rB, rank(pua))

################################

# Text: mtry=41

set.seed(1234)
## multivariate mixed forest call
mv.obj <- rfsrc(mvrfsrc.f(colnames(nutrigenomic$lipids)),
            data.frame(do.call(cbind, nutrigenomic)),
            importance=TRUE, nsplit = 10)

set.seed(1234)


vsmd=var.select(mv.obj, method = "md")
 vsmd$varselect #saca depth y vimp de cada variable
 vsmd$topvars #las seleccionadas


set.seed(1234)

 marbol41 <- cforest(fmla, data = datos,control = cforest_unbiased(mtry = 41, ntree = 1000)) #122/3=40.66


da=datos[,22:143]
rB=c()


ntree=1000
pupf=ipmparty(marbol41,da,ntree) #IPM case-wise computing with OBB with party

#global IPM
pua=apply(pupf,2,mean) 

rB=rbind(rB, rank(pua))

################################

m=100

sdh=matrix(0,nrow=100,ncol=122)

for(h in 1:m){
set.seed(h)
cat(h)


## multivariate mixed forest call
mv.obj1 <- rfsrc(mvrfsrc.f(colnames(nutrigenomic$lipids)),
            data.frame(do.call(cbind, nutrigenomic)),
            importance=TRUE, nsplit = 10)


vsmd1=var.select(mv.obj1, method = "md")
 vsmd1$varselect #saca depth y vimp de cada variable
 sdh[h,1:length(vsmd1$topvars)]=vsmd1$topvars #las seleccionadas
}


 table(sdh)


##############################

m=100

rb=c()
puaM=matrix(0,ncol=122,nrow=m)

for(h in 1:m){
set.seed(h)
cat(h)


 marbol41 <- cforest(fmla, data = datos,control = cforest_unbiased(mtry = 41, ntree = 1000)) #122/3=40.66


ntree=1000
pupf=ipmparty(marbol41,da,ntree) #IPM case-wise computing with OBB with party

#global IPM
pua=apply(pupf,2,mean) 

rb=rbind(rb, rank(pua))
puaM[h,]=pua

}
colnames(rb)=colnames(datos[,22:143])

#save(puaM,sdh,rb,file='a2.Rda')

########################
#Table 10:
apply(123-rb,2,mean)
 

apply(123-rb,2,sd)
###########################

 
 colnames(puaM)=colnames(rb)
 

mp=apply(puaM,2,mean)

 names(mp)[mp>.0078]
which(mp>.0078)
  
####################
#Figure 6:

no1=rep(NULL,122)
no1[122]=2
no1[121]=1
no1[77]=3
no1[95]=4
no1[32]=5
no1[34]=6
no1[14]=7
no1[12]=8
no1[33]=9
no1[37]=10

barplot(mp,names.arg=no1,ylab='IPM',cex.axis=1.5,cex.names=.7,cex.lab=1.5,las=3)


###############################
#Prediction

SIM=c()
SIMDS=c()
SIP=c()

for(h in 1:m){
set.seed(h)
cat(h)


 marbol41 <- cforest(fmla, data = datos,control = cforest_unbiased(mtry = 41, ntree = 1000)) #122/3=40.66


mv.obj <- rfsrc(mvrfsrc.f(colnames(nutrigenomic$lipids)),
            data.frame(do.call(cbind, nutrigenomic)),
            importance=TRUE, nsplit = 10)

serr <- get.error(mv.obj)

SIM=rbind(SIM,serr)

vsmd=var.select(mv.obj, method = "md")


seld=match(vsmd$topvars,names(datos))

## multivariate mixed forest call
mv.objs <- rfsrc(mvrfsrc.f(colnames(nutrigenomic$lipids)), data = datos[,c(1:21,seld)],
            importance=TRUE, nsplit = 10)
serrs <- get.error(mv.objs)

SIMDS=rbind(SIMDS,serrs)


ntree=1000
pupf=ipmparty(marbol41,da,ntree) #IPM case-wise computing with OBB with party

#global IPM
pua=apply(pupf,2,mean) 

nsel=10

sel=123-rank(pua)<=nsel

## multivariate mixed forest call
mv.objsp <- rfsrc(mvrfsrc.f(colnames(nutrigenomic$lipids)), data = datos[,c(1:21,which(sel)+21)],
            importance=TRUE, nsplit = 10)
serrsp <- get.error(mv.objsp)

SIP=rbind(SIP,serrsp)

}

#save(SIP,SIMDS,SIM,file='a2e.Rda')

######################
#Table 11:

 summary(as.vector(SIP[,]))
 
 summary(as.vector(SIM[,]))
 
summary(as.vector(SIMDS[,]))
  
 sd(as.vector(SIM[,]))
 sd(as.vector(SIP[,]))
 sd(as.vector(SIMDS[,]))
############################

############################
#Figure 7:

boxplot(SIMDS,ylim=c(24,101),las=2,yaxt="n")
 boxplot(SIP,add=T,border='red',ylim=c(24,101),las=2,yaxt="n")
 boxplot(SIM,add=T,border='blue',ylim=c(24,101),las=2,yaxt="n")
 axis(2,at=c(30,40,50,60,70,80,90,100),labels=c(30,40,50,60,70,80,90,100),las=2)
#############################

#############################
#Text:

t.test(SIP,SIMDS,paired=T)

t.test(SIM,SIMDS,paired=T)

  
