# Supplementary material for: Intervention in prediction measure: a new approach to assessing variable importance for random forests
Source: BMC Bioinformatics. 2017 May 2;18:230. doi: 10.1186/s12859-017-1650-8 (PMC5414143; doi:10.1186/s12859-017-1650-8)
Supplement: Supplementary file 2 — R source code. This is a compressed (.zip) file with data and R codes for reproducing the results. There is a file called Readme.txt that explains the contents of six files. Two files contain the two real data sets. The R code for computing IPM for RF-CART and CIT-RF is available in one file. The R code for each of the simulations is available in another file, while the other two files contain the R codes for each application to real data. (ZIP 43 kb) [file 12859_2017_1650_MOESM2_ESM.zip › ipmfunctions.R]

## Copyright 2016, 2017 Irene Epifanio

## This program is free software: you can redistribute it and/or modify
## it under the terms of the GNU General Public License as published by
## the Free Software Foundation, either version 3 of the License, or
## (at your option) any later version.

## This program is distributed in the hope that it will be useful,
## but WITHOUT ANY WARRANTY; without even the implied warranty of
## MERCHANTABILITY or FITNESS FOR A PARTICULAR PURPOSE.  See the
## GNU General Public License for more details.

## You should have received a copy of the GNU General Public License
## along with this program.  If not, see <http://www.gnu.org/licenses/>.

############################################################################################
#External Functions: 

################################
#IPM for Package RandomForest (CART-RF):
##########
#Arguments:
#marbolr: random forest obtained by RandomForest
#da: data frame with the predictors only, not responses
#ntree: number of trees in the random forest
##########
#IPM casewise with RF by Randomforest library for OOB samples:
#pupf=ipmrf(marbolr,da,ntree)
#IPM casewise with RF by Randomforest library for new samples, not in the learning set:
#pupf=ipmrfnew(marbolr,da,ntree)
################################


################################
#IPM for Package party (CIT-RF):
##########
#Arguments:
#marbol: random forest obtained by party
#da: data frame with the predictors only, not responses
#ntree: number of trees in the random forest
##########
#IPM casewise with RF by party for OOB samples:
#pupf=ipmparty(marbol,da,ntree)
#IPM casewise with RF by party for new samples, not in the learning set:
#pupf=ipmpartynew(marbol,da,ntree)
################################


#End External functions
############################################################################################


############################################################################################
#Code of the functions (internal and external, and calls to required packages in the other files):
###################################################
#return which variables used in prediction in tree with library party
prevtreeparty<-function(x,da1){

wv=c()

names(x) <- c("nodeID", "weights", "criterion", "terminal",
                  "psplit", "ssplits", "prediction", "left", "right")
                  

decision=x$terminal

while(decision==FALSE){

wv=c(wv,as.numeric(x$psplit[1]))

if (is.numeric(da1[,as.numeric(x$psplit[1])])){ #numeric
if(da1[,as.numeric(x$psplit[1])]<=x$psplit[3]){
x=x$left
} else{
x=x$right
}
}else{

if(x$psplit[2] == TRUE){ #ordered factor
if(da1[,as.numeric(x$psplit[1])]<=levels( da1[,as.numeric(x$psplit[1])])[as.numeric(x$psplit[3])]){
x=x$left
} else{
x=x$right
}
} else{ #nominal factor
if(da1[,as.numeric(x$psplit[1])] %in% levels( da1[,as.numeric(x$psplit[1])])[as.logical(x$psplit[3][[1]])]){
x=x$left
} else{
x=x$right
}
}
}


names(x) <- c("nodeID", "weights", "criterion", "terminal",
                  "psplit", "ssplits", "prediction", "left", "right")
decision=x$terminal
}
return(wv)
}

#wv=prevtreeparty(x,da1)
#names(da1[wv])
###################################################


###################################################
#IPM casewise with RF by party for OOB samples
ipmparty=function(marbol,da,ntree){
#marbol: randomforest obtained by party
#da: data frame with the predictors only, not responses
#ntree: number of trees in the random forest


#percentage of use per tree (if 2 times of a total of 2 splits is more than 2 times of a total of three)
dime=dim(da)
pup=matrix(0,nrow=dime[1],ncol=dime[2]) 

w=marbol@where

mi=matrix(0,ncol=ntree,nrow=dim(da)[1])

for(i in 1:ntree){
mi[which( w[[i]]!=0),i]=1 # 0 es cuando est� out-of-bag
}

totob=ntree-rowSums(mi) #number of times out-of-bag

for (i in 1:ntree){

ar=marbol@ensemble[[i]]

#which individuals are out-of-bag
ib=mi[,i] #in bag
#out-of-bag
ob=which(ib==0)

#which variables used for predicting
for(j in 1:length(ob)){
da1=da[ob[j],]
wv=prevtreeparty(ar,da1)
pupi=table(wv)/length(wv)
dond= unique(sort(wv))

pup[ob[j],dond]=pup[ob[j],dond]+ as.numeric(pupi)
}
}

pupf=pup
for(h in 1:dime[1]){
pupf[h,]=pup[h,]/totob[h]
}


dimnames(pupf)=dimnames(da)

return(pupf)

}

###################################################

###################################################
###################################################
#IPM casewise with RF by party for new samples, not in the learning set
ipmpartynew=function(marbol,da,ntree){
#marbol: randomforest obtained by party
#da: data frame with the predictors only, not responses
#ntree: number of trees in the random forest

da=as.data.frame(da)

#percentage of use per tree (if 2 times of a total of 2 splits is more than 2 times of a total of three)
dime=dim(da)
if(is.null(dime)){pup=matrix(0,nrow=1,ncol=length(da))
da=t(as.matrix(da))
dime=dim(da)
}else{
pup=matrix(0,nrow=dime[1],ncol=dime[2])} 


#w=marbol@get_where(newdata = as.data.frame(da))


#if(is.null(dime)){mi=matrix(0,ncol=ntree,nrow=1)
#}else{
#mi=matrix(0,ncol=ntree,nrow=dim(da)[1])}

#for(i in 1:ntree){
#mi[which( w[[i]]!=0),i]=1 # 0 when is out-of-bag
#}

#totob=ntree-rowSums(mi) #number of times out-of-bag
totob=ntree

for (i in 1:ntree){

ar=marbol@ensemble[[i]]


ob=dim(da)[1]

#which variables used to predict
for(j in 1:ob){
#da1=as.matrix(da[j,],nrow=1,ncol=dim(da)[2]) #attention, depending in format of data, use this or line below (commenting)
da1=da[j,]
wv=prevtreeparty(ar,da1) 
pupi=table(wv)/length(wv)
dond= unique(sort(wv))

pup[j,dond]=pup[j,dond]+ as.numeric(pupi)
}
}


pupf=pup/totob


dimnames(pupf)=dimnames(da)

return(pupf)

}

############################################


###################################################
#return which variables used in prediction with library RandomForest
prevtree<-function(ar,da1){

wv=c()
wrow=1
decision=ar[1,5]

while(decision==1){

wv=c(wv,ar[wrow,3])

if (is.numeric(da1[,ar[wrow,3]])){#numeric

if(da1[ar[wrow,3]]<=ar[wrow,4]){
wrow=ar[wrow,1]
} else{
wrow=ar[wrow,2]
}
decision=ar[wrow,5]}
else{#factor
le=levels(da1[,ar[wrow,3]])
lel=length(le)
cod=number2binary(ar[wrow,4], lel)
if(cod[which(le== da1[,ar[wrow,3]])]){
wrow=ar[wrow,1]
} else{
wrow=ar[wrow,2]
}

decision=ar[wrow,5]
}


}
return(wv)
}

###################################################


###################################################
###################################################
#IPM casewise with RF by Randomforest library for OOB samples
ipmrf=function(marbolr,da,ntree){
#marbolr: randomforest obtained by Randomforest library
#da: data frame with the predictors only, not responses
#ntree: number of trees in the random forest
#if factors in da: levels should be numbered

mi=marbolr$inbag


#in version of randomForest 4.6.12: The "inbag" component of the randomForest object now records the number of 
 # times an observation is included in the bootstrap sample, instead of just indicating whether it is included or not
 
 mi[mi>1]=1


#percentage of use per tree (if 2 times of a total of 2 splits is more than 2 times of a total of three)
dime=dim(da)
pup=matrix(0,nrow=dime[1],ncol=dime[2]) 


totob=ntree-rowSums(mi) #number of times out-of-bag

for (i in 1:ntree){
ar=getTree(marbolr,k=i) #sin label

#which individuals are out-of-bag
ib=mi[,i] #in bag
#out-of-bag
ob=which(ib==0)

#which variables used in prediction
for(j in 1:length(ob)){
da1=da[ob[j],]
wv=prevtree(ar,da1)
pupi=table(wv)/length(wv)
dond= unique(sort(wv))

pup[ob[j],dond]=pup[ob[j],dond]+ as.numeric(pupi)
}
}

pupf=pup
for(h in 1:dime[1]){
pupf[h,]=pup[h,]/totob[h]
}


dimnames(pupf)=dimnames(da)

return(pupf)
}

###################################################


###################################################
#IPM casewise with RF by Randomforest library for new samples, not in the learning set
ipmrfnew=function(marbolr,da,ntree){
#marbolr: randomforest obtained by Randomforest library
#da: data frame with the predictors only, not responses
#ntree: number of trees in the random forest


da=as.data.frame(da)

#percentage of use per tree (if 2 times of a total of 2 splits is more than 2 times of a total of three)
dime=dim(da)
if(is.null(dime)){pup=matrix(0,nrow=1,ncol=length(da))
da=t(as.matrix(da))
dime=dim(da)
}else{
pup=matrix(0,nrow=dime[1],ncol=dime[2])} 


totob=ntree

for (i in 1:ntree){
ar=getTree(marbolr,k=i) #sin label

ob=dim(da)[1]

#which variables used in prediction
for(j in 1:ob){
da1=da[j,]
wv=prevtree(ar,da1)
pupi=table(wv)/length(wv)
dond= unique(sort(wv))

pup[j,dond]=pup[j,dond]+ as.numeric(pupi)
}
}

pupf=pup/totob


dimnames(pupf)=dimnames(da)

return(pupf)
}

###################################################


library(varSelRF)

library(party)
library(randomForestSRC)
library(party)
library(randomForest)


number2binary = function(number, noBits) {
       binary_vector = rev(as.numeric(intToBits(number)))
       if(missing(noBits)) {
          return(binary_vector)
       } else {
          binary_vector[-(1:(length(binary_vector) - noBits))]
       }
    }
		
		############################################

## pull the standardized VIMP from a forest object
get.vimp <- function(obj) {
  vimp <- 100 * do.call(cbind, lapply(obj$yvar.names, function(nn) {
    o.coerce <- randomForestSRC:::coerce.multivariate(obj, nn)
    if (o.coerce$family == "class") {
      o.coerce$importance[, 1]
    }
    else {
      o.coerce$importance / var(o.coerce$yvar, na.rm = TRUE)
    }
  }))
  colnames(vimp) <- obj$yvar.names
  vimp
}


## pull the standardized error from a forest object
get.error <- function(obj) {
100 * c(sapply(obj$yvar.names, function(nn) {
o.coerce <- randomForestSRC:::coerce.multivariate(obj, nn)
if (o.coerce$family == "class") {
tail(o.coerce$err.rate[, 1], 1)
}
else {
tail(o.coerce$err.rate, 1) / var(o.coerce$yvar, na.rm = TRUE)
}
}))
}
