# Supplementary material for: Intervention in prediction measure: a new approach to assessing variable importance for random forests
Source: BMC Bioinformatics. 2017 May 2;18:230. doi: 10.1186/s12859-017-1650-8 (PMC5414143; doi:10.1186/s12859-017-1650-8)
Supplement: Supplementary file 2 — R source code. This is a compressed (.zip) file with data and R codes for reproducing the results. There is a file called Readme.txt that explains the contents of six files. Two files contain the two real data sets. The R code for computing IPM for RF-CART and CIT-RF is available in one file. The R code for each of the simulations is available in another file, while the other two files contain the R codes for each application to real data. (ZIP 43 kb) [file 12859_2017_1650_MOESM2_ESM.zip › Readme.txt]

If you use some of these files, please cite these two manuscripts: 

[1] A. Pierola, I. Epifanio, S. Alemany. An ensemble of ordered logistic regression and random forest for child garment size matching. Computers & Industrial Engineering (2016), Volume 101, Pages 455-465. http://dx.doi.org/10.1016/j.cie.2016.10.013

and

[2] I. Epifanio. Intervention in prediction measure: a new approach to assessing variable importance for random forest. 

Files:

*impfunctions.R: it includes the functions for computing IPM from RF-CART and RF-CIT. It also contains the calls to the required packages in the other files.

*simulations.R: it includes the code for reproducing the simulation sets and results in scenarios 1, 2, 3 and 4 from [2].

*application1.R: it includes the code (and the link to data) used in the application to C-to-U conversion data.

*application2.R: it includes the code (and the call to load data) used in the application to nutrigenomic study.

*1471-2105-5-132-S1.txt: data used in the application to C-to-U conversion data from http://www.biomedcentral.com/content/supplementary/1471-2105-5-132-S1.txt.

*nutrigenomic.rda: data used in the application to nutrigenomic study from randomForestSRC package.
