# Supplementary material for: Intervention in prediction measure: a new approach to assessing variable importance for random forests
Source: BMC Bioinformatics. 2017 May 2;18:230. doi: 10.1186/s12859-017-1650-8 (PMC5414143; doi:10.1186/s12859-017-1650-8)
Supplement: Supplementary file 2 — R source code. This is a compressed (.zip) file with data and R codes for reproducing the results. There is a file called Readme.txt that explains the contents of six files. Two files contain the two real data sets. The R code for computing IPM for RF-CART and CIT-RF is available in one file. The R code for each of the simulations is available in another file, while the other two files contain the R codes for each application to real data. (ZIP 43 kb) [file 12859_2017_1650_MOESM2_ESM.zip › simulations.R]

## Copyright 2016, 2017 Irene Epifanio

## This program is free software: you can redistribute it and/or modify
## it under the terms of the GNU General Public License as published by
## the Free Software Foundation, either version 3 of the License, or
## (at your option) any later version.

## This program is distributed in the hope that it will be useful,
## but WITHOUT ANY WARRANTY; without even the implied warranty of
## MERCHANTABILITY or FITNESS FOR A PARTICULAR PURPOSE.  See the
## GNU General Public License for more details.

## You should have received a copy of the GNU General Public License
## along with this program.  If not, see <http://www.gnu.org/licenses/>.

#################################################

#Read functions and required libraries
source('ipmfunctions.R')
#################################################


#################################################
#Simulation experiment: Scenario 1
#Simulation as in Strobl et al. 2007: binary response
#Independent variables of different types: continuous and nominal with different number of categories
#################################################


rdu<-function(n,k) sample(1:k,n,replace=T)

n=120
m=100
rel=.1
r1=c()
r2=c()
r3=c()
r4=c()
r5=c()
r6=c()
r7=c()
r8=matrix(0,ncol=5,nrow=m)
ndi=c()
r9=matrix(0,ncol=5,nrow=m)
ndid=c()
r10=c()
r11=c()
r12=c()
r13=c()
ntree=50
puaM=matrix(0,ncol=5,nrow=m)
r1m2=c()
r2m2=c()
r3m2=c()
r4m2=c()
r5m2=c()
r6m2=c()
r7m2=c()
r9m2=matrix(0,ncol=5,nrow=m)
ndidm2=c()
r10m2=c()
r11m2=c()
r12m2=c()
r13m2=c()
r14=c()
r15=c()
r14m2=c()
r15m2=c()
r16=c()
r17=c()
r16m2=c()
r17m2=c()
ntree=50
puaMm2=matrix(0,ncol=5,nrow=m)


for (h in 1:m){
set.seed(h)

cat(h)
x1=rnorm(n)
x2=as.factor(rbinom(n,1,.5))
x3=as.factor(rdu(n,4))
x4=as.factor(rdu(n,10))
x5=as.factor(rdu(n,20))
y=as.factor(rbinom(n,1,.5))
y[x2==0]=as.factor(rbinom(sum(x2==0),1,.5 -rel))
y[x2==1]=as.factor(rbinom(sum(x2==1),1,.5 +rel))


daT=as.data.frame(cbind(y,x1,x2,x3,x4,x5)) 
daT[,1]=as.factor(daT[,1])
daT[,3]=as.factor(daT[,3])
daT[,4]=as.factor(daT[,4])
daT[,5]=as.factor(daT[,5])
daT[,6]=as.factor(daT[,6])

dimnames(daT)[[2]]=c('y',"a", "b" ,"c", "d" ,"e")

da=daT[,2:6]

marbol <- cforest(y ~ ., data = daT,
control = cforest_unbiased(mtry = 5, ntree = 50))


#with n=500, maxdepth is changed
#marbol <- cforest(y ~ ., data = daT,control = cforest_unbiased(mtry = 5, ntree = 50,maxdepth=3))

marbolc=cforest(y ~ ., data = daT,
control = cforest_classical(mtry = 5, ntree = 50))


pupf=ipmparty(marbol,da,ntree) #IPM case-wise computing with OBB with party

#global IPM
pua=apply(pupf,2,mean) 

pua0=apply(pupf[y==0,],2,mean)
 pua1=apply(pupf[y==1,],2,mean)


r1=rbind(r1, rank(pua))

r14=rbind(r14,rank(pua0))
r15=rbind(r15,rank(pua1))


puaM[h,]=pua

pupfc=ipmparty(marbolc,da,ntree) #IPM case-wise computing with OBB with party

#global IPM
puacc=apply(pupfc,2,mean) 

r5=rbind(r5, rank(puacc))
# standard importance
v1=varimp(marbol)
r2=rbind(r2, rank(v1))
# the same modulo random variation
v2=varimp(marbol, pre1.0_0 = TRUE)
r3=rbind(r3, rank(v2))

# conditional importance, may take a while...

v3=varimp(marbol, conditional = TRUE,threshold=.1)  #some errors with threshold=.2 (by defect)
r4=rbind(r4, rank(v3))

my_randomForest <- randomForest(y ~ ., data = daT,
                                importance = TRUE, ntree = 50,
                                mtry = 5, replace = FALSE,keep.inbag=T)
																
pupf=ipmrf(my_randomForest,da,ntree) #IPM case-wise computing with OBB with CART

#global IPM
pua=apply(pupf,2,mean) 

r13=rbind(r13, rank(pua))

simu.mix <- rfsrc(y ~., data = daT, tree.err=TRUE,importance='permute')

## acquire standardized VIMP 
svimp <- get.vimp(simu.mix)


####
## ------------------------------------------------------------
## variable selection 
## ------------------------------------------------------------
mv.obj <- rfsrc(y ~., data = daT,
importance = TRUE,mtry=5)
vs=var.select(mv.obj, method = "vh.vimp", nrep = 10,mtry=5)
kk=vs$varselect[,1]

vsmd=var.select(mv.obj, method = "md",mtry=5)
 #vsmd$varselect 
 #vsmd$topvars #las seleccionadas


r9[h,1:length( vsmd$topvars)]=match(vsmd$topvars,letters)

#r9=rbind(r9, is.element('x2',vsmd$topvars)) #x2 among the selected
ndid=rbind(ndid, length( vsmd$topvars))

r10=rbind(r10,6-order(dimnames(vsmd$varselect)[[1]]))

r6=rbind(r6,rank(svimp))
#r7=rbind(r7,names(kk[1]))
 aa=rank(vs$varselect[,1])
r7=rbind(r7,aa[sort(names(aa))]) #there are ties


di=varSelRF(da,y)
r8[h,1:length( di$selected.vars)]=match(di$selected.vars,letters)
#r8=rbind(r8, is.element('x2',di$selected.vars)) #x2 among the selected
ndi=rbind(ndi, di$best.model.nvars)

marbolr=randomForest(y ~ ., data = daT,ntree=50,mtry=5,importance=T,localImp=T,keep.inbag=T,replace = FALSE) 

vr=marbolr$importance
vrl=marbolr$localImportance

r11=rbind(r11, rank(vr[,3])) #mean accuracy
r12=rbind(r12, rank(vr[,4])) #Gini

r16=rbind(r16, rank(vr[,1])) #mean accuracy class 1
r17=rbind(r17, rank(vr[,2])) #mean accuracy class 2


############## mtry= 2 (sqrt(5)=2.23)
marbol <- cforest(y ~ ., data = daT,
control = cforest_unbiased(mtry = 2, ntree = 50))

#with n=500, maxdepth is changed
#marbol <- cforest(y ~ ., data = daT,control = cforest_unbiased(mtry = 2, ntree = 50,maxdepth=3))

marbolc=cforest(y ~ ., data = daT,
control = cforest_classical(mtry = 2, ntree = 50))


pupf=ipmparty(marbol,da,ntree) #IPM case-wise computing with OBB with party

#global IPM
pua=apply(pupf,2,mean) 


pua0=apply(pupf[y==0,],2,mean)
 pua1=apply(pupf[y==1,],2,mean)


r1m2=rbind(r1m2, rank(pua))
r14m2=rbind(r14m2, rank(pua0))
r15m2=rbind(r15m2, rank(pua1))


puaMm2[h,]=pua

pupfc=ipmparty(marbolc,da,ntree) #IPM case-wise computing with OBB with party

#global IPM
puacc=apply(pupfc,2,mean) 

r5m2=rbind(r5m2, rank(puacc))
# standard importance
v1=varimp(marbol)
r2m2=rbind(r2m2, rank(v1))
# the same modulo random variation
v2=varimp(marbol, pre1.0_0 = TRUE)
r3m2=rbind(r3m2, rank(v2))

# conditional importance, may take a while...

v3=varimp(marbol, conditional = TRUE,threshold=.1)  #some errors with threshold=.2 (by defect)
r4m2=rbind(r4m2, rank(v3))

my_randomForest <- randomForest(y ~ ., data = daT,
                                importance = TRUE, ntree = 50,
                                mtry = 2, replace = FALSE,keep.inbag=T)
																
pupf=ipmrf(my_randomForest,da,ntree) #IPM case-wise computing with OBB with CART

#global IPM
pua=apply(pupf,2,mean) 

r13m2=rbind(r13m2, rank(pua))

simu.mix <- rfsrc(y ~., data = daT, tree.err=TRUE,importance='permute')

## acquire standardized VIMP 
svimp <- get.vimp(simu.mix)


####
## ------------------------------------------------------------
## variable selection 
## ------------------------------------------------------------
mv.obj <- rfsrc(y ~., data = daT,
importance = TRUE,mtry=2)
vs=var.select(mv.obj, method = "vh.vimp", nrep = 10,mtry=2)
kk=vs$varselect[,1]

vsmd=var.select(mv.obj, method = "md",mtry=2)
 #vsmd$varselect 
 #vsmd$topvars 


r9m2[h,1:length( vsmd$topvars)]=match(vsmd$topvars,letters)

#r9=rbind(r9, is.element('x2',vsmd$topvars)) #x2 among the selected
ndidm2=rbind(ndidm2, length( vsmd$topvars))

r10m2=rbind(r10m2,6-order(dimnames(vsmd$varselect)[[1]]))

r6m2=rbind(r6m2,rank(svimp))
#r7=rbind(r7,names(kk[1]))
 aa=rank(vs$varselect[,1])
r7m2=rbind(r7m2,aa[sort(names(aa))]) #there are ties


marbolr=randomForest(y ~ ., data = daT,ntree=50,mtry=2,importance=T,localImp=T,keep.inbag=T,replace = FALSE) 

vr=marbolr$importance
vrl=marbolr$localImportance

r11m2=rbind(r11m2, rank(vr[,3])) #mean accuracy
r12m2=rbind(r12m2, rank(vr[,4])) #Gini

r16m2=rbind(r16m2, rank(vr[,1])) #mean accuracy class 1
r17m2=rbind(r17m2, rank(vr[,2])) #mean accuracy class 2


}


#save(r1,r2,r3,r4,r5,r6,r7,r8,r9,r10,r11,r12,r13,ndi,ndid,puaM,r1m2,r2m2,r3m2,r4m2,r5m2,r6m2,r7m2,r9m2,r10m2,r11m2,r12m2,r13m2,ndidm2,puaMm2,r14,r15,r16,r17,r14m2,r15m2,r16m2,r17m2,file='simu1m2.Rda')


######################
#Table 1 of Additional file 1

table(6-r1m2[,2])
table(6-r2m2[,2])
table(6-r4m2[,2])
table(6-r10m2[,2])
table(6-r11m2[,2])
table(6-r12m2[,2])
table(6-r13m2[,2])

table(6-r1[,2])
table(6-r2[,2])
table(6-r4[,2])
table(6-r10[,2])
table(6-r11[,2])
table(6-r12[,2])
table(6-r13[,2])


#Figure 1

t2=matrix(0,nrow=14,ncol=6)
colnames(t2)=c('1','1.5','2','3','4','5')

#names(kk)
#kk=table(6-r12m2[,2])
#t2[1,]=kk[colnames(t2)]


t2[1,]=table(6-r12m2[,2])[colnames(t2)]
t2[2,]=table(6-r12[,2])[colnames(t2)]
t2[3,]=table(6-r11m2[,2])[colnames(t2)]
t2[4,]=table(6-r11[,2])[colnames(t2)]
t2[5,]=table(6-r2m2[,2])[colnames(t2)]
t2[6,]=table(6-r2[,2])[colnames(t2)]
t2[7,]=table(6-r4m2[,2])[colnames(t2)]
t2[8,]=table(6-r4[,2])[colnames(t2)]
t2[9,]=table(6-r10m2[,2])[colnames(t2)]
t2[10,]=table(6-r10[,2])[colnames(t2)]
t2[11,]=table(6-r13m2[,2])[colnames(t2)]
t2[12,]=table(6-r13[,2])[colnames(t2)]
t2[13,]=table(6-r1m2[,2])[colnames(t2)]
t2[14,]=table(6-r1[,2])[colnames(t2)]

t2[is.na(t2)]=0

methods=c('GVIM (CART-RF, mtry=2)','GVIM (CART-RF, mtry=5)','PVIM (CART-RF, mtry=2)','PVIM (CART-RF, mtry=5)','PVIM (CIT-RF, mtry=2)','PVIM (CIT-RF, mtry=5)','CPVIM (CIT-RF, mtry=2)','CPVIM (CIT-RF, mtry=5)','MD (mtry=2)','MD (mtry=5)','IPM (CART-RF, mtry=2)','IPM (CART-RF, mtry=5)','IPM (CIT-RF, mtry=2)','IPM (CIT-RF, mtry=5)')
par(mar=c(7.1,4.1,0.5,2.1))
barplot(t(t2),legend=colnames(t2), names.arg=methods, las=2,args.legend=list(x = "topright", bty = "n", inset=c(-0.1, 0)),cex.names=.6)

######################

######################
#Table 2 of Additional file 1

apply(6-r1,2,mean)
apply(6-r2,2,mean)
apply(6-r4,2,mean)
apply(6-r10,2,mean)
apply(6-r11,2,mean)
apply(6-r12,2,mean)
apply(6-r13,2,mean)

apply(6-r1m2,2,mean)
apply(6-r2m2,2,mean)
apply(6-r4m2,2,mean)
apply(6-r10m2,2,mean)
apply(6-r11m2,2,mean)
apply(6-r12m2,2,mean)
apply(6-r13m2,2,mean)

#Figure 2

t3=c()
t3=rbind(t3,apply(6-r12m2,2,mean))
t3=rbind(t3,apply(6-r12,2,mean))
t3=rbind(t3,apply(6-r11m2,2,mean))
t3=rbind(t3,apply(6-r11,2,mean))
t3=rbind(t3,apply(6-r2m2,2,mean))
t3=rbind(t3,apply(6-r2,2,mean))
t3=rbind(t3,apply(6-r4m2,2,mean))
t3=rbind(t3,apply(6-r4,2,mean))
t3=rbind(t3,apply(6-r10m2,2,mean))
t3=rbind(t3,apply(6-r10,2,mean))
t3=rbind(t3,apply(6-r13m2,2,mean))
t3=rbind(t3,apply(6-r13,2,mean))
t3=rbind(t3,apply(6-r1m2,2,mean))
t3=rbind(t3,apply(6-r1,2,mean))

colnames(t3)=c('X1', 'X2', 'X3', 'X4', 'X5')

methods=c('GVIM (CART-RF, mtry=2)','GVIM (CART-RF, mtry=5)','PVIM (CART-RF, mtry=2)','PVIM (CART-RF, mtry=5)','PVIM (CIT-RF, mtry=2)','PVIM (CIT-RF, mtry=5)','CPVIM (CIT-RF, mtry=2)','CPVIM (CIT-RF, mtry=5)','MD (mtry=2)','MD (mtry=5)','IPM (CART-RF, mtry=2)','IPM (CART-RF, mtry=5)','IPM (CIT-RF, mtry=2)','IPM (CIT-RF, mtry=5)')
par(mar=c(7.1,2.1,0.5,4.6))
barplot(t(t3),legend=colnames(t3), names.arg=methods, las=2,args.legend=list(x = "topright", bty = "n", inset=c(-0.1, 0)),cex.names=.6,beside=T, ylim=c(0,5))


######################

######################

#text about variable selection methods: varSelRF and varSelMD


c2=0
for(h in 1:m){
c2=c2+sum(is.element(r8[h,],2))

}

table(ndi)

table(ndid)

sum(r9[,1]==2)
sum(r9[,2]==2)
sum(r9[,3]==2)
sum(r9[,4]==2)
sum(r9[,5]==2)


table(ndidm2)

sum(r9m2[,1]==2)
sum(r9m2[,2]==2)
sum(r9m2[,3]==2)
sum(r9m2[,4]==2)
sum(r9m2[,5]==2)


sum(r1[,2]==5)
sum(r1[,2]==4)
sum(r1[ndi==3,2]==3)
sum(r1[ndi==4,2]==2)

 apply(puaM,2,mean)
######################


#####################
#Kendall's W

library(irr)

k=0
# by classes
for (h in 1:m){
mmm=cbind(r16m2[h,],r17m2[h,])
 k[h]=kendall(mmm)$value }

mean(k)

k=0
# by classes
for (h in 1:m){
mmm=cbind(r14[h,],r15[h,])
 k[h]=kendall(mmm)$value }

mean(k)
#####################


###############################
#only one data set
################################

h=1
set.seed(h)

cat(h)
x1=rnorm(n)
x2=as.factor(rbinom(n,1,.5))
x3=as.factor(rdu(n,4))
x4=as.factor(rdu(n,10))
x5=as.factor(rdu(n,20))
y=as.factor(rbinom(n,1,.5))
y[x2==0]=as.factor(rbinom(sum(x2==0),1,.5 -rel))
y[x2==1]=as.factor(rbinom(sum(x2==1),1,.5 +rel))


daT=as.data.frame(cbind(y,x1,x2,x3,x4,x5)) 
daT[,1]=as.factor(daT[,1])
daT[,3]=as.factor(daT[,3])
daT[,4]=as.factor(daT[,4])
daT[,5]=as.factor(daT[,5])
daT[,6]=as.factor(daT[,6])

dimnames(daT)[[2]]=c('y',"a", "b" ,"c", "d" ,"e")

da=daT[,2:6]

marbol <- cforest(y ~ ., data = daT,
control = cforest_unbiased(mtry = 5, ntree = 50))


marbolc=cforest(y ~ ., data = daT,
control = cforest_classical(mtry = 5, ntree = 50))


pupf=ipmparty(marbol,da,ntree) #IPM case-wise computing with OBB with party

#global IPM
pua=apply(pupf,2,mean) 

pua0=apply(pupf[y==0,],2,mean)
 pua1=apply(pupf[y==1,],2,mean)


marbolr=randomForest(y ~ ., data = daT,ntree=50,mtry=2,importance=T,localImp=T,keep.inbag=T,replace = FALSE) 

vr=marbolr$importance
vrl=marbolr$localImportance

#Table 3:


rank(6-vr[,1])
rank(6-vr[,2])
rank(6-vr[,3])

rank(6-pua0)
rank(6-pua1)
rank(6-pua)

library(irr)
pim=rank(6-pua)
ii=apply(6-vr,2,rank)

mmm=cbind(ii[,3],pim)
 kendall(mmm) #concordance global IPM and MeanDecreaseAccuracy 

# by classes
mmm=cbind(ii[,1],ii[,2])
 kendall(mmm) # MeanDecreaseAccuracy 

pim0=rank(6-pua0)
pim1=rank(6-pua1)
mmm=cbind(pim0,pim1)
 kendall(mmm) #concordance  IPM 


#################################################
# Simulation experiment, scenario 2: As Strobl et al 2008 for binary response (Hapfelmeier et al. 2014) 
# Continuous independent variables, with different correlations among them and  different relations with response
#################################################


library(MASS)


m=100
mu=rep(0,12)
Sigma=diag(12)
Sigma[2,3]=0.9
Sigma[2,4]=0.9
Sigma[3,4]=0.9
Sigma[4,3]=0.9
Sigma[4,2]=0.9
Sigma[3,2]=0.9
Sigma[2,3]=0.9
Sigma[1,3]=0.9
Sigma[1,2]=0.9
Sigma[1,4]=0.9
Sigma[4,1]=0.9
Sigma[3,1]=0.9
Sigma[2,1]=0.9

b=c(5,5,2,0,-5,-5,-2,0,0,0,0,0)

r1=c()
r2=c()
r3=c()
r4=c()
r5=c()
r6=c()
r7=c()
r8=matrix(0,ncol=12,nrow=m)
ndi=c()
r9=matrix(0,ncol=12,nrow=m)
ndid=c()
r10=c()
r11=c()
r12=c()
r13=c()
ntree=500
n=120
puaM=matrix(0,ncol=12,nrow=m)
r1m2=c()
r2m2=c()
r3m2=c()
r4m2=c()
r5m2=c()
r6m2=c()
r7m2=c()
r9m2=matrix(0,ncol=12,nrow=m)
ndidm2=c()
r10m2=c()
r11m2=c()
r12m2=c()
r13m2=c()
puaMm2=matrix(0,ncol=12,nrow=m)


for (h in 1:m){
cat(h)
set.seed(h)

x=mvrnorm(n, mu, Sigma)


pi_x <- exp(x%*%b) / (1 + exp(x%*%b))
y <- as.factor(rbinom(n, size=1, prob=pi_x))


daT=as.data.frame(cbind(y,x)) 
daT[,1]=as.factor(daT[,1])

dimnames(daT)[[2]]=c('y',"a", "b" ,"c", "d" ,"e", "f", "g" ,"h", "i", "j", "k" ,"l")

da=daT[,2:13]


marbol <- cforest(y ~ ., data = daT,
control = cforest_unbiased(mtry = 12, ntree = 500))


marbolc=cforest(y ~ ., data = daT,
control = cforest_classical(mtry = 12, ntree = 500))


pupf=ipmparty(marbol,da,ntree) #IPM case-wise computing with OBB with party

#global IPM
pua=apply(pupf,2,mean) 

r1=rbind(r1, rank(pua))

puaM[h,]=pua


#pupfc=ipmparty(marbolc,da,ntree) #IPM case-wise computing with OBB with party

#global IPM
#puacc=apply(pupfc,2,mean) 

#r5=rbind(r5, rank(puacc))
# standard importance
v1=varimp(marbol)
r2=rbind(r2, rank(v1))
# the same modulo random variation
v2=varimp(marbol, pre1.0_0 = TRUE)
r3=rbind(r3, rank(v2))

# conditional importance, may take a while...

v3=varimp(marbol, conditional = TRUE,threshold=.08)#some errors with thrsehold=.2 (by defect) 
r4=rbind(r4, rank(v3))

my_randomForest <- randomForest(y ~ ., data = daT,
                                importance = TRUE, ntree = 500,
                                mtry = 12, replace = FALSE,keep.inbag=T)
																
pupf=ipmrf(my_randomForest,da,ntree) #IPM case-wise computing with OBB with CART

#global IPM
pua=apply(pupf,2,mean) 

r13=rbind(r13, rank(pua))

#simu.mix <- rfsrc(y ~., data = daT, tree.err=TRUE,importance='permute',mtry=12)

## acquire standardized VIMP 
#svimp <- get.vimp(simu.mix)


####
## ------------------------------------------------------------
## variable selection 
## ------------------------------------------------------------
mv.obj <- rfsrc(y ~., data = daT,
importance = TRUE,mtry=12)
#vs=var.select(mv.obj, method = "vh.vimp", nrep = 10)
#kk=vs$varselect[,1]

vsmd=var.select(mv.obj, method = "md",mtry=12)


#r9=rbind(r9, vsmd$topvars) #match(vsmd$topvars,letters)
r9[h,1:length( vsmd$topvars)]=match(vsmd$topvars,letters)

ndid=rbind(ndid, length( vsmd$topvars))

r10=rbind(r10,13-order(dimnames(vsmd$varselect)[[1]]))

r6=rbind(r6,rank(svimp))
#r7=rbind(r7,names(kk[1]))
#r7=rbind(r10,13-order(dimnames(vs$varselect)[[1]]))
 
#aa=rank(vs$varselect[,1])
#r7=rbind(r7,aa[sort(names(aa))]) #there are ties


di=varSelRF(da,y)
r8[h,1:length( di$selected.vars)]=match(di$selected.vars,letters)

ndi=rbind(ndi, di$best.model.nvars)

marbolr=randomForest(y ~ ., data = daT,ntree=500,mtry=12,importance=T,localImp=T,keep.inbag=T,replace=F) 

vr=marbolr$importance
vrl=marbolr$localImportance

r11=rbind(r11, rank(vr[,3])) #mean accuracy
r12=rbind(r12, rank(vr[,4])) #Gini


marbol <- cforest(y ~ ., data = daT,
control = cforest_unbiased(mtry = 3, ntree = 500))


marbolc=cforest(y ~ ., data = daT,
control = cforest_classical(mtry = 3, ntree = 500))


pupf=ipmparty(marbol,da,ntree) #IPM case-wise computing with OBB with party

#global IPM
pua=apply(pupf,2,mean) 

r1m2=rbind(r1m2, rank(pua))

puaMm2[h,]=pua


#pupfc=ipmparty(marbolc,da,ntree) #IPM case-wise computing with OBB with party

#global IPM
#puacc=apply(pupfc,2,mean) 

#r5m2=rbind(r5m2, rank(puacc))
# standard importance
v1=varimp(marbol)
r2m2=rbind(r2m2, rank(v1))
# the same modulo random variation
v2=varimp(marbol, pre1.0_0 = TRUE)
r3m2=rbind(r3m2, rank(v2))

# conditional importance, may take a while...

v3=varimp(marbol, conditional = TRUE,threshold=.08)#some errors with thrsehold=.2 (by defect) 
r4m2=rbind(r4m2, rank(v3))

my_randomForest <- randomForest(y ~ ., data = daT,
                                importance = TRUE, ntree = 500,
                                mtry = 3, replace = FALSE,keep.inbag=T)
																
pupf=ipmrf(my_randomForest,da,ntree) #IPM case-wise computing with OBB with CART

#global IPM
pua=apply(pupf,2,mean) 

r13m2=rbind(r13m2, rank(pua))

#simu.mix <- rfsrc(y ~., data = daT, tree.err=TRUE,importance='permute')

## acquire standardized VIMP 
#svimp <- get.vimp(simu.mix)


####
## ------------------------------------------------------------
## variable selection 
## ------------------------------------------------------------
mv.obj <- rfsrc(y ~., data = daT,
importance = TRUE,mtry=3)
#vs=var.select(mv.obj, method = "vh.vimp", nrep = 10)
#kk=vs$varselect[,1]

vsmd=var.select(mv.obj, method = "md",mtry=3)


#r9=rbind(r9, vsmd$topvars) #match(vsmd$topvars,letters)
r9m2[h,1:length( vsmd$topvars)]=match(vsmd$topvars,letters)

ndidm2=rbind(ndidm2, length( vsmd$topvars))

r10m2=rbind(r10m2,13-order(dimnames(vsmd$varselect)[[1]]))

r6m2=rbind(r6m2,rank(svimp))
#r7=rbind(r7,names(kk[1]))
#r7=rbind(r10,13-order(dimnames(vs$varselect)[[1]]))
 aa=rank(vs$varselect[,1])
r7m2=rbind(r7m2,aa[sort(names(aa))]) #there are ties


marbolr=randomForest(y ~ ., data = daT,ntree=500,mtry=3,importance=T,localImp=T,keep.inbag=T,replace = FALSE) 

vr=marbolr$importance
vrl=marbolr$localImportance

r11m2=rbind(r11m2, rank(vr[,3])) #mean accuracy
r12m2=rbind(r12m2, rank(vr[,4])) #Gini


}


#save(r1,r2,r3,r4,r5,r6,r7,r8,r9,r10,r11,r12,r13,ndi,ndid,puaM,r1m2,r2m2,r3m2,r4m2,r5m2,r6m2,r7m2,r9m2,r10m2,r11m2,r12m2,r13m2,ndidm2,puaMm2,file='simu2mtry.Rda')


################################
#Figure 3 axis middle


par(mar=c(2.1,4.1,0.1,0.1)) 
par(mfrow=c(2,1))

#windows()
kk=apply(r1m2,2,mean)
#kk=rbind(kk,apply(r1m2,2,mean))
kk=rbind(kk,apply(r2m2,2,mean))
kk=rbind(kk,apply(r4m2,2,mean))
kk=rbind(kk,apply(r10m2,2,mean))
kk=rbind(kk,apply(r11m2,2,mean))
kk=rbind(kk,apply(r12m2,2,mean))
kk=rbind(kk,apply(r13m2,2,mean))


matplot(t(kk),type='b',col=1:7,lty=1:7,ylim=c(1,12),ylab='mtry = 3',cex=1.5,cex.axis=1.5,cex.lab=1.5,xaxt='n',pch=1:7)
legend("topright", inset=.005, legend=c("IPM CIT", "PVIM CIT", "CPVIM", "MD", "PVIM CART", "GVIM", "IPM CART"), lty=1:7, col=1:7, horiz=F,cex=1,box.col='white',pch=1:7)
#axis(1, at=1:12, labels=1:12,cex.axis=1.5)
# axis(1,cex.axis=1.5)
 #axis(2,cex.axis=1.5)
axis(1,at=6,labels='Variable',cex.axis=1.5,tck=0)


kk=apply(r1,2,mean)
kk=rbind(kk,apply(r2,2,mean))
kk=rbind(kk,apply(r4,2,mean))
kk=rbind(kk,apply(r10,2,mean))
kk=rbind(kk,apply(r11,2,mean))
kk=rbind(kk,apply(r12,2,mean))
kk=rbind(kk,apply(r13,2,mean))

par(mar=c(0.1,4.1,2.1,0.1))

#matplot(13-t(kk),type='b',col=1:7,lty=1:7,ylim=c(1,12),xlab='Variable',ylab='mtry = 12',cex.lab=1.5,cex=1.5,cex.axis=1.5,xaxt='n')
matplot(t(kk),type='b',col=1:7,lty=1:7,ylim=c(1,12),ylab='mtry = 12',cex.lab=1.5,cex=1.5,cex.axis=1.5,xaxt='n',pch=1:7)
axis(3, at=1:12, labels=1:12,cex.axis=1.5)
#text(12,11,'Variable',cex=1.5)
################################

#te=c(10.5, 10.5,  7.5,  3.5, 10.5, 10.5,  7.5,  3.5,  3.5,  3.5,  3.5,  3.5) #theoretical
#sum(abs(kk[i,]-te)) #difference for each one with te (change the value of i)

################################
#Table 4:


table(r8)
table(ndi)

table(ndid)
table(ndidm2)

table(r9m2)
table(r9)

################################


################################

#New observation: IPM

n=120
ntree=500
set.seed(1234)

x=mvrnorm(n, mu, Sigma)


pi_x <- exp(x%*%b) / (1 + exp(x%*%b))
y <- as.factor(rbinom(n, size=1, prob=pi_x))


daT=as.data.frame(cbind(y,x)) 
daT[,1]=as.factor(daT[,1])

dimnames(daT)[[2]]=c('y',"a", "b" ,"c", "d" ,"e", "f", "g" ,"h", "i", "j", "k" ,"l")

marbol <- cforest(y ~ ., data = daT,control = cforest_unbiased(mtry = 12, ntree = 500))


da1=as.data.frame(matrix(rep(0,12),nrow=1,ncol=12)) #mu=0
pupfn=ipmpartynew(marbol,da1,ntree)#IPM case-wise computing for new cases for party library
da2=rbind(da1,apply(daT[y==0,2:13],2,mean),apply(daT[y==1,2:13],2,mean))
pupfn=ipmpartynew(marbol,da2,ntree)#IPM case-wise computing for new cases for party library
#colnames(pupfn)=colnames(da)

 barplot(pupfn,beside=T)

marbolr=randomForest(y ~ ., data = daT,ntree=500,mtry=12,importance=T,localImp=T,keep.inbag=T,replace = FALSE) 

pupfnr=ipmrfnew(marbolr,da1,ntree)#IPM case-wise computing for new cases for randomForest library

pupfnr=ipmrfnew(marbolr,da2,ntree)#IPM case-wise computing for new cases for randomForest library

#Figure 4
 barplot(rbind(pupfn[1,],pupfnr[1,]),beside=T)

#colnames(pupfn)=c('X1','X2','X3','X4','X5','X6','X7','X8','X9','X10','X11','X12')
 colnames(pupfn)=c('1','2','3','4','5','6','7','8','9','10','11','12')

 barplot(rbind(pupfn[1,],pupfnr[1,]),beside=T,ylim=c(0,0.35),cex.axis=1.1,xlab='Variable',cex.lab=1.5)


da=daT[,2:13]


pupf=ipmparty(marbol,da,ntree) #IPM case-wise computing with OBB with party

#global IPM
pua=apply(pupf,2,mean) 

################################


#################################################
# Simulation experiment, scenario 3: multivariate response
#################################################

#first experiment multivariate response

m=100
pr=0.6
st=0.1
n=120
pr=0.6
n=120
f=1.5
f0=1.5
f1=2

r1=c()
r5=c()
r6=c()
r7=c()
r9=matrix(0,ncol=7,nrow=m)
ndid=c()
r10=c()
r93=matrix(0,ncol=7,nrow=m)
ndid3=c()
r103=c()
ntree=1000
puaM=matrix(0,ncol=7,nrow=m)
puaM0=matrix(0,ncol=7,nrow=m)
puaM1=matrix(0,ncol=7,nrow=m)


set.seed(1234)

for (h in 1:m){
cat(h)
x1=rbinom(n,1,pr)
x2=rnorm(n,mean=3) #numeric
x3=runif(n,4,6) #numeric
x4=rnorm(n,mean=5) #numeric


y1=rep(0,n)
x10=x1==0
y1[x10]=2+2*x2[x10] + rnorm(sum(x10),sd=st)
x11=x1==1
y1[x11]=3+4*x2[x11] + rnorm(sum(x11),sd=f1*st)
 y2=rep(0,n)
x10=x1==0
y2[x10]=2+3*x2[x10] + rnorm(sum(x10),sd=f0*st)
x11=x1==1
y2[x11]=3+5*x2[x11] + rnorm(sum(x11),sd=f1*st)
x5=x2+rnorm(n,sd=f*st)        
#noise      
x6=sample(x2)
x7=sample(x1)   

daT=data.frame(y1,y2,x1=as.factor(x1),x2,x3,x4,x5,x6,x7=as.factor(x7)) 

dimnames(daT)[[2]]=c('y1', 'y2',"a", "b" ,"c", "d" ,"e","f","g")


 marbol7 <- cforest(y1+y2 ~., data = daT,control = cforest_unbiased(mtry = 7, ntree = 1000))

 marbol7c <- cforest(y1+y2 ~., data = daT,control = cforest_classical(mtry = 7, ntree = 1000))


da=daT[,3:9]

ntree=1000
pupf=ipmparty(marbol7,da,ntree) #IPM case-wise computing with OBB with party

#global IPM
pua=apply(pupf,2,mean) 
puaM[h,]=pua

#by class
pua0=apply(pupf[x10,],2,mean) 
pua1=apply(pupf[x11,],2,mean) 

puaM0[h,]=pua0
puaM1[h,]=pua1


r1=rbind(r1, rank(pua))
pupfc=ipmparty(marbol7c,da,ntree) #IPM case-wise computing with OBB with party

#global IPM
puacc=apply(pupfc,2,mean) 


r5=rbind(r5, rank(puacc))


simu.mix <- rfsrc(cbind(y1,y2) ~., data = daT, tree.err=TRUE,importance='permute',mtry=7)

## acquire standardized VIMP 
svimp <- get.vimp(simu.mix)


####
## ------------------------------------------------------------
## variable selection for multivariate mixed forests
## ------------------------------------------------------------
mv.obj <- rfsrc(cbind(y1,y2) ~., data = daT,
importance = TRUE,mtry=7)
vs=var.select(mv.obj, method = "vh.vimp", nrep = 10,mtry=7)
vs$varselect

vsmd=var.select(mv.obj, method = "md",mtry=7)


r9[h,1:length( vsmd$topvars)]=match(vsmd$topvars,letters)

ndid=rbind(ndid, length( vsmd$topvars))

r10=rbind(r10,8-order(dimnames(vsmd$varselect)[[1]]))

mv.obj <- rfsrc(cbind(y1,y2) ~., data = daT,
importance = TRUE,mtry=3)

vsmd=var.select(mv.obj, method = "md",mtry=3)


r93[h,1:length( vsmd$topvars)]=match(vsmd$topvars,letters)

ndid3=rbind(ndid3, length( vsmd$topvars))

r103=rbind(r103,8-order(dimnames(vsmd$varselect)[[1]]))


#r6=rbind(r6,rank(svimp)) #importance for each y
#r7=rbind(r7,names(kk[1]))
#r7=rbind(r10,13-order(dimnames(vs$varselect)[[1]]))
 aa=rank(vs$varselect[,1])
r7=rbind(r7,aa[sort(names(aa))]) #there are ties


}


#save(r1,r5,r7,r9,r10,ndid,r93,r103,ndid3,puaM,puaM0,puaM1,file='simu3.Rda')

#############################
#Table 8 and text:

apply(8-r1,2,mean)
apply(8-r10,2,mean)
apply(8-r103,2,mean)

table(8-r103[,5])
table(8-r10[,5])
apply(puaM,2,mean)
#############################


###################################
#Second experiment multivariate response, scenario 4:


m=100
pr=0.6
st=0.1
n=120
pr=0.6
n=120
f=1.5
f0=1.5
f1=2

r1=c()
r5=c()
r6=c()
r7=c()
r9=matrix(0,ncol=7,nrow=m)
ndid=c()
r10=c()
r93=matrix(0,ncol=7,nrow=m)
ndid3=c()
r103=c()

ntree=1000
puaM=matrix(0,ncol=7,nrow=m)
puaM0=matrix(0,ncol=7,nrow=m)
puaM1=matrix(0,ncol=7,nrow=m)


#set.seed(1234) 

for (h in 1:m){
cat(h)
set.seed(h)
x1=rbinom(n,1,pr)
x2=rnorm(n,mean=3) #numeric
x3=runif(n,4,6) #numeric
x4=rnorm(n,mean=5) #numeric


y1=rep(0,n)
x10=x1==0
y1[x10]=2+2*x2[x10] + rnorm(sum(x10),sd=st)
x11=x1==1
y1[x11]=4 + rnorm(sum(x11),sd=f1*st)
 y2=rep(0,n)
x10=x1==0
y2[x10]=2+3*x2[x10] + rnorm(sum(x10),sd=f0*st)
x11=x1==1
y2[x11]=5 + rnorm(sum(x11),sd=f1*st)
x5=x2+rnorm(n,sd=f*st)        
#noise      
x6=sample(x2)
x7=sample(x1)   

daT=data.frame(y1,y2,x1=as.factor(x1),x2,x3,x4,x5,x6,x7=as.factor(x7)) 

dimnames(daT)[[2]]=c('y1', 'y2',"a", "b" ,"c", "d" ,"e","f","g")


 marbol7 <- cforest(y1+y2 ~., data = daT,control = cforest_unbiased(mtry = 7, ntree = 1000))

	#with n=500, maxdepth is changed
	#marbol7 <- cforest(y1+y2 ~., data = daT,control = cforest_unbiased(mtry = 7, ntree = 1000,maxdepth=3))


 marbol7c <- cforest(y1+y2 ~., data = daT,control = cforest_classical(mtry = 7, ntree = 1000))


da=daT[,3:9]

ntree=1000
pupf=ipmparty(marbol7,da,ntree) #IPM case-wise computing with OBB with party

#global IPM
pua=apply(pupf,2,mean) 
puaM[h,]=pua

#by class
pua0=apply(pupf[x10,],2,mean) 
pua1=apply(pupf[x11,],2,mean) 

puaM0[h,]=pua0
puaM1[h,]=pua1


r1=rbind(r1, rank(pua))
#pupfc=ipmparty(marbol7c,da,ntree) #IPM case-wise computing with OBB with party

#global IPM
#puacc=apply(pupfc,2,mean) 


#r5=rbind(r5, rank(puacc))


#simu.mix <- rfsrc(cbind(y1,y2) ~., data = daT, tree.err=TRUE,importance='permute',mtry=7)

## acquire standardized VIMP 
#svimp <- get.vimp(simu.mix)


####
## ------------------------------------------------------------
## variable selection for multivariate mixed forests
## ------------------------------------------------------------
mv.obj <- rfsrc(cbind(y1,y2) ~., data = daT,
importance = TRUE,mtry=7)
#vs=var.select(mv.obj, method = "vh.vimp", nrep = 10,mtry=7)
#vs$varselect

vsmd=var.select(mv.obj, method = "md",mtry=7)


r9[h,1:length( vsmd$topvars)]=match(vsmd$topvars,letters)

ndid=rbind(ndid, length( vsmd$topvars))

r10=rbind(r10,8-order(dimnames(vsmd$varselect)[[1]]))

#r6=rbind(r6,rank(svimp)) #importance for each y
#r7=rbind(r7,names(kk[1]))
#r7=rbind(r10,13-order(dimnames(vs$varselect)[[1]]))


# aa=rank(vs$varselect[,1])
#r7=rbind(r7,aa[sort(names(aa))]) #there are ties

mv.obj <- rfsrc(cbind(y1,y2) ~., data = daT,
importance = TRUE,mtry=3)

vsmd=var.select(mv.obj, method = "md",mtry=3)


r93[h,1:length( vsmd$topvars)]=match(vsmd$topvars,letters)

ndid3=rbind(ndid3, length( vsmd$topvars))

r103=rbind(r103,8-order(dimnames(vsmd$varselect)[[1]]))


}


#save(r1,r5,r7,r9,r10,ndid,r93,r103,ndid3,puaM,puaM0,puaM1,file='simu4.Rda')

###################################
#Table 9 and text:

apply(8-r1,2,mean)
 apply(8-r10,2,mean)
 apply(8-r103,2,mean)

 apply(puaM,2,mean)
 apply(puaM0,2,mean)
 apply(puaM1,2,mean)

########################################

#with n=50, it is also computed with all samples:

#cforest_unbiased1=cforest_control(teststat = "quad", testtype = "Univ", mincriterion = 0, replace = FALSE, fraction = 0.99,mtry = 7, ntree = 1000)
# marbol7 <- cforest(y1+y2 ~., data = daT,control = cforest_unbiased1)
#pupf=ipmpartynew(marbol7,da,ntree) #all samples
